# Supplementary material for: Molecular mechanism of active Cas7-11 in processing CRISPR RNA and interfering target RNA
Source: eLife. 2022 Oct 3;11:e81678. doi: 10.7554/eLife.81678 (PMC9629832; doi:10.7554/eLife.81678)
Supplement: Figure 1—figure supplement 1—source data 1. [file elife-81678-fig1-figsupp1-data1.zip]

Archive with 6 entries (5 files):
- Figure 1 -figure supplement 1- source data 1/
- __MACOSX/._Figure 1 -figure supplement 1- source data 1
- Figure 1 -figure supplement 1- source data 1/Figure 2 -figure supplement 2- source data 1 .pptx
- __MACOSX/Figure 1 -figure supplement 1- source data 1/._Figure 2 -figure supplement 2- source data 1 .pptx
- Figure 1 -figure supplement 1- source data 1/IMG_9259.heic
- __MACOSX/Figure 1 -figure supplement 1- source data 1/._IMG_9259.heic
