# Supplementary material for: Molecular mechanism of active Cas7-11 in processing CRISPR RNA and interfering target RNA
Source: eLife. 2022 Oct 3;11:e81678. doi: 10.7554/eLife.81678 (PMC9629832; doi:10.7554/eLife.81678)
Supplement: Figure 2—source data 1. [file elife-81678-fig2-data1.zip]

Archive with 8 entries (7 files):
- Figure 2 source data 1/
- __MACOSX/._Figure 2 source data 1
- Figure 2 source data 1/.DS_Store
- __MACOSX/Figure 2 source data 1/._.DS_Store
- Figure 2 source data 1/Figure 2-source data 1 original  gel.tif
- __MACOSX/Figure 2 source data 1/._Figure 2-source data 1 original  gel.tif
- Figure 2 source data 1/Figure 2-source data 1 .pptx
- __MACOSX/Figure 2 source data 1/._Figure 2-source data 1 .pptx
