# Supplementary material for: Molecular mechanism of active Cas7-11 in processing CRISPR RNA and interfering target RNA
Source: eLife. 2022 Oct 3;11:e81678. doi: 10.7554/eLife.81678 (PMC9629832; doi:10.7554/eLife.81678)
Supplement: Figure 2—source data 2. [file elife-81678-fig2-data2.zip]

Archive with 10 entries (9 files):
- Figure 2 source data 2/
- __MACOSX/._Figure 2 source data 2
- Figure 2 source data 2/Figure 2 source data 2.pptx
- __MACOSX/Figure 2 source data 2/._Figure 2 source data 2.pptx
- Figure 2 source data 2/.DS_Store
- __MACOSX/Figure 2 source data 2/._.DS_Store
- Figure 2 source data 2/Figure 2 -source data 2 original gel right figure.tif
- __MACOSX/Figure 2 source data 2/._Figure 2 -source data 2 original gel right figure.tif
- Figure 2 source data 2/Figure 2-source data 2 original  gel left figure.tif
- __MACOSX/Figure 2 source data 2/._Figure 2-source data 2 original  gel left figure.tif
