# Supplementary material for: Molecular mechanism of active Cas7-11 in processing CRISPR RNA and interfering target RNA
Source: eLife. 2022 Oct 3;11:e81678. doi: 10.7554/eLife.81678 (PMC9629832; doi:10.7554/eLife.81678)
Supplement: Figure 2—source data 3. [file elife-81678-fig2-data3.zip]

Archive with 8 entries (7 files):
- Figure 2 source data 3/
- __MACOSX/._Figure 2 source data 3
- Figure 2 source data 3/.DS_Store
- __MACOSX/Figure 2 source data 3/._.DS_Store
- Figure 2 source data 3/Figure 2 source data 3.pptx
- __MACOSX/Figure 2 source data 3/._Figure 2 source data 3.pptx
- Figure 2 source data 3/Figure 2- source data 3 original gel.tif
- __MACOSX/Figure 2 source data 3/._Figure 2- source data 3 original gel.tif
