# Supplementary material for: Molecular mechanism of active Cas7-11 in processing CRISPR RNA and interfering target RNA
Source: eLife. 2022 Oct 3;11:e81678. doi: 10.7554/eLife.81678 (PMC9629832; doi:10.7554/eLife.81678)
Supplement: Figure 3—source data 1. [file elife-81678-fig3-data1.zip]

Archive with 6 entries (5 files):
- Figure 3 source data 1/
- __MACOSX/._Figure 3 source data 1
- Figure 3 source data 1/Figure 3 source data 1.pptx
- __MACOSX/Figure 3 source data 1/._Figure 3 source data 1.pptx
- Figure 3 source data 1/Figure 3-source data 1 original gel.tif
- __MACOSX/Figure 3 source data 1/._Figure 3-source data 1 original gel.tif
