# Supplementary material for: Molecular mechanism of active Cas7-11 in processing CRISPR RNA and interfering target RNA
Source: eLife. 2022 Oct 3;11:e81678. doi: 10.7554/eLife.81678 (PMC9629832; doi:10.7554/eLife.81678)
Supplement: Figure 3—source data 4. [file elife-81678-fig3-data4.zip]

Archive with 8 entries (7 files):
- Figure 3 source data 4/
- __MACOSX/._Figure 3 source data 4
- Figure 3 source data 4/.DS_Store
- __MACOSX/Figure 3 source data 4/._.DS_Store
- Figure 3 source data 4/Figure 3-source data 4 original gel.tif
- __MACOSX/Figure 3 source data 4/._Figure 3-source data 4 original gel.tif
- Figure 3 source data 4/Figure 3 source data 4.pptx
- __MACOSX/Figure 3 source data 4/._Figure 3 source data 4.pptx
