# Supplementary material for: Molecular mechanism of active Cas7-11 in processing CRISPR RNA and interfering target RNA
Source: eLife. 2022 Oct 3;11:e81678. doi: 10.7554/eLife.81678 (PMC9629832; doi:10.7554/eLife.81678)
Supplement: Figure 4—source data 1. [file elife-81678-fig4-data1.zip]

Archive with 8 entries (7 files):
- Figure 4 source data 1 /
- __MACOSX/._Figure 4 source data 1 
- Figure 4 source data 1 /.DS_Store
- __MACOSX/Figure 4 source data 1 /._.DS_Store
- Figure 4 source data 1 /Figure 4-source data 1 original gel.tif
- __MACOSX/Figure 4 source data 1 /._Figure 4-source data 1 original gel.tif
- Figure 4 source data 1 /Figure 4 source data 1.pptx
- __MACOSX/Figure 4 source data 1 /._Figure 4 source data 1.pptx
